# Supplementary material for: Structural Optimization of Cannabidiol as Multifunctional Cosmetic Raw Materials
Source: Antioxidants (Basel). 2023 Jan 29;12(2):314. doi: 10.3390/antiox12020314 (PMC9952480; doi:10.3390/antiox12020314)
Supplement: Supplementary file 1 [file antioxidants-12-00314-s001.zip]

Archive with 1 entries (1 files):
- antioxidants-2089581-supplementary.xlsx
