# Supplementary material for: Structural Optimization of Cannabidiol as Multifunctional Cosmetic Raw Materials
Source: Antioxidants (Basel). 2023 Jan 29;12(2):314. doi: 10.3390/antiox12020314 (PMC9952480; doi:10.3390/antiox12020314)
Supplement: Supplementary file 1 [file antioxidants-12-00314-s001.zip › antioxidants-2089581-supplementary.xlsx]

## Sheet: Sheet1
	Figure S1. The graph of DPPH scavenging ability. (A) The DPPH scavenging abilities of CBD and its skeleton derivative, S-88745. (B) The DPPH scavenging ability of CBD and its skeleton derivative, S-92153. (Interpretation of Figure 2)
A			Concentration (mg/mL)	CBD						S-88745							B
			Control	-0.00176561	-0.00342085	-0.00275874	0.0108144	-0.0110352	0.00816594	-0.00414709	-0.01135	-0.00251009	0.00796681	-0.00218273	0.0122231					Concentration (mg/mL)	CBD						S-92153
			0.015625	0.0548444	0.0396159	0.0412712	0.0475612	0.0641139	0.0555065	0.0263014	0.00632981	-0.140674	0.0132053	0.0102586	0.0174615					Control	-0.00176561	-0.00342085	-0.00275874	0.0108144	-0.0110352	0.00816594	-0.0349898	-0.0438826	-0.038361	-0.0380703	-0.0479512	-0.00668409
			0.03125	0.0816597	0.0680865	0.0680865	0.0826528	0.0713971	0.0819907	0.0308851	0.0171342	0.00927645	-0.00054563	0.0184437	0.0462731					0.015625	0.0548444	0.0396159	0.0412712	0.0475612	0.0641139	0.0555065	-0.021796	0.0633537	-0.0310956	-0.00813713	-0.0331299	-0.0159837
			0.0625	0.151843	0.138601	0.135621	0.140256	0.132642	0.142242	0.0531485	0.0439812	0.0502019	0.0574048	0.0596966	0.0695187					0.03125	0.0816597	0.0680865	0.0680865	0.0826528	0.0713971	0.0819907	-0.00406857	-0.0156931	-0.00377799	0.0200523	-0.00116247	0.0122058
			0.125	0.247186	0.201501	0.191569	0.199514	0.192231	0.20448	0.113063	0.101932	0.109135	0.115355	0.117647	0.137291					0.0625	0.151843	0.138601	0.135621	0.140256	0.132642	0.142242	0.0406858	0.0148213	-0.0130776	0.0386516	0.0342923	0.0566695
			0.25	0.396822	0.285919	0.271022	0.281284	0.275657	0.316045	0.217178	0.214559	0.221761	0.228964	0.221107	0.22569					0.125	0.247186	0.201501	0.191569	0.199514	0.192231	0.20448	0.0982273	0.0799186	0.0947399	0.111886	0.0906713	0.131067
			0.5	0.395498	0.366696	0.360406	0.367027	0.358089	0.309755	0.407072	0.415912	0.421805	0.438503	0.426389	0.399214					0.25	0.396822	0.285919	0.271022	0.281284	0.275657	0.316045	0.183377	0.169137	0.176693	0.186283	0.176112	0.18977
			1	0.425292	0.433238	0.429596	0.438866	0.431251	0.435555	0.619557	0.639201	0.631998	0.647386	0.639856	0.64444					0.5	0.395498	0.366696	0.360406	0.367027	0.358089	0.309755	0.280732	0.285092	0.290323	0.3034	0.28451	0.287707
																				1	0.425292	0.433238	0.429596	0.438866	0.431251	0.435555	0.465272	0.441441	0.450741	0.455391	0.446672	0.446672
	Figure S2. The graph of ABTS scavenging ability. (A) The ABTS scavenging abilities of CBD and its skeleton derivative, S-88745. (B) The ABTS scavenging ability of CBD and its skeleton derivative,S-92153. (Interpretation of Figure 3)
A			Concentration (mg/mL)	CBD			S-88745				B						Concentration (mg/mL)	CBD			S-92153
			Control	0.037085	-0.01823	-0.01885	0.014789	-0.01536	0.000572								Control	0.037085	-0.01823	-0.01885	0.050321	-0.00914	-0.04118
			0.015625	0.217127	0.192583	0.203432	0.243409	0.25234	0.240051								0.015625	0.217127	0.192583	0.203432	0.291998	0.27594	0.279645
			0.03125	0.212203	0.196584	0.204355	0.297207	0.285633	0.294277								0.03125	0.212203	0.196584	0.204355	0.339518	0.354486	0.321861
			0.0625	0.235054	0.231053	0.233823	0.366221	0.39237	0.374866								0.0625	0.235054	0.231053	0.233823	0.492758	0.477572	0.482295
			0.125	0.263599	0.239825	0.235362	0.58141	0.54776	0.537187								0.125	0.263599	0.239825	0.235362	0.697806	0.709504	0.723019
			0.25	0.341233	0.300146	0.299146	0.743731	0.746017	0.741587								0.25	0.341233	0.300146	0.299146	0.847995	0.848649	0.848939
			0.5	0.427637	0.411249	0.407248	0.804601	0.809602	0.809173								0.5	0.427637	0.411249	0.407248	0.853662	0.853299	0.84923
			1	0.622451	0.590829	0.600523	0.780203	0.770522	0.789884								1	0.622451	0.590829	0.600523	0.834334	0.839493	0.8618
B
	Figure S3. Cytotoxicity of (A) CBD, (B) S-88745 and (C) S-92153, on RAW264.7 cells. RAW264.7 cells were treated with cannabidiol, S-88745 or S-92153 for 24 h, and MTT assay was carried to detect the cell viability. Each bar illustrates the average ± standard deviation (SD) counted from three experiments. (Interpretation of Figure 4)
A			Concentration (uM)	Control	0.00128	0.0064	0.032	0.16	0.8	4	20	100
				1.08547	1.04125	1.0705	1.05535	1.06403	1.0138	1.06279	0.160465	-0.00229563
				1.00489	1.06572	1.04291	1.06572	1.05581	1.04405	1.01348	0.156378	-0.0117077
				0.956957	1.07656	1.05709	1.08354	1.06595	0.951034	1.05709	0.175386	-0.00477491
				0.940979
				1.02661
				0.985101
B
			Concentration (uM)	Control	0.00128	0.0064	0.032	0.16	0.8	4	20	100
				0.934601	1.39705	1.27255	1.24372	1.32216	1.37941	1.33514	1.39705	1.24686
				0.920099	1.11863	1.21217	1.21955	1.10964	1.04137	1.33785	1.2449	1.07046
				1.00923	1.31767	1.36363	1.2254	1.0189	1.0898	1.11608	1.14322	0.774827
				0.917894	1.19385	1.15255	1.09887	1.08462	0.972	1.02076	1.05731	0.778558
				1.06486	1.1791	1.06817	1.1668	0.995661	1.02297	1.08004	1.13398	0.947152
				0.969337	1.37355	1.39679	1.0345	1.00728	1.0937	1.1216	1.16561	1.15993
C
			Concentration (uM)	Control	0.00128	0.0064	0.032	0.16	0.8	4	20	100
				1.08072	1.31611	1.19786	1.16699	1.17076	1.15155	1.33737	1.26105	1.11965
				0.985537	1.11485	1.01624	1.04556	1.13689	1.22958	1.00955	1.1398	1.10464
				1.01306	1.02781	1.01143	1.03261	0.894383	1.00852	1.04719	0.919937	0.961441
				0.943604	1.02593	0.974646	0.922681	1.07678	1.0237	0.969758	1.07137	0.966414
				0.898499	1.1109	0.980992	0.976104	0.980992	1.06426	1.07823	1.06005	0.864713
				1.07858	1.26689	1.1579	1.0953	1.0038	0.993769	1.10799	1.06734	1.01744
	Figure S4. Inhibition of (A) CBD, (B) S-88745 and (C) S-92153 on LPS-induced nitric oxide (NO) in RAW 264.7 macro-phages. Each bar illustrates the average ± standard deviation (SD) counted from three experiments. * p < 0.05 compared to the only LPS−treated group; **** p < 0.0001 compared to the only LPS−treated group; # p < 0.05 compared to the control group; #### p < 0.0001 compared to the contr…
A
			Concentration (uM)	Control	-	0.04	0.4	4
				1.95946	15.9054	14.0541	14.0676	8.78378
				0.0540538	14.0405	14.8243	15.5946	10.3514
				-0.648649	15.8108	13.9865	13.8649	9.52703
				-0.418919	15.9324	13.3784	14.8108	10.0946
				-0.594595	13.8649	11.7432	13.2838	9.5
				1.12162	14.9595
B
			Concentration (uM)	Control	-	0.04	0.4	4
				1.95946	15.9054	13.5135	15.3378	11.2568
				0.0540538	14.0405	14.4595	16.2568	11.9189
				-0.648649	15.8108	13.7568	15.027	11.6486
				-0.418919	15.9324	15.3649	14.1486	11.3378
				-0.594595	13.8649	14.2973	14.5676	10.6216
				1.12162	14.9595
C
			Concentration (uM)	Control	-	0.04	0.4	4
				1.95946	15.9054	14.3919	14.9459	12.7838
				0.0540538	14.0405	14.5811	16	13.9595
				-0.648649	15.8108	14.9459	15.1892	12.3784
				-0.418919	15.9324	15.1351	14.8784	12.6622
				-0.594595	13.8649	15.1486	14.8108	12.7297
				1.12162	14.9595
	Figure S5. Effects of (A) CBD, (B) S-88745 and (C) S-92153 on IL-6 induced by LPS. In addition to an untreated control sample, RAW264.7 cells pretreated with CBD, S-88745 and S-92153 at 0.04, 0.4, and 4 µM for 1.5 h, and then treated all groups with LPS, except the control group for 20 h. The levels of IL-6 in the culture supernatants of RAW264.7 macrophages were then detected by ELISA. * p < 0.0…
A
				Control	-	0.04	0.4	4
				-403.111	6306.22	5355.56	4306.67	4348.89
				-578.667	5994.67	5207.56	4709.33	3911.11
					6266.22
					6234.67
B
				Control	-	0.04	0.4	4
				-403.111	6306.22	4464.89	3678.22	3245.78
				-578.667	5994.67	3913.78	4001.78	3344.89
					6266.22
					6234.67
C
				Control	-	0.04	0.4	4
				-403.111	6306.22	3513.33	2532	2218.67
				-578.667	5994.67	2659.11	2403.56	2074.22
					6266.22
					6234.67
	Figure S6. Effects of CBD, S-88745 and S-92153 on expression of COX-2 and iNOS induced by LPS. In addition to an untreated control sample, RAW264.7 cells pretreated with CBD, S-88745 and S-92153 at 0.04, 0.4, and 4 µM for 1.5 h, and then treated all groups with LPS, except the control group for 20 h. The levels of iNOS and COX-2 in the culture supernatants of RAW264.7 macrophages were then detect…
B
					CBD			S-88745			S-92153
				Control	0.039416	0.082226	0.018539	0.039416	0.082226	0.018539	0.039416	0.082226	0.018539
				-	1	1	1	1	1	1	1	1	1
				0.04	0.965563	0.943295	0.812204	0.966456	1.12883	0.981898	0.88622	0.614762	0.97409
				0.4	0.903809	0.91783	0.797411	0.979368	0.679443	0.992078	0.870957	0.558414	0.916394
				4	0.765152	0.874385	0.737123	0.983206	0.691665	0.984073	0.788787	0.722882	0.906311
C
					CBD			S-88745			S-92153
				Control	0.041682	0.029421	0.138497	0.041682	0.029421	0.138497	0.041682	0.029421	0.138497
				-	1	1	1	1	1	1	1	1	1
				0.04	0.975312	0.948171	1.03343	0.964005	0.984153	0.962297	0.86319	1.00584	0.757559
				0.4	0.908746	0.917601	0.990523	0.974503	1.09943	0.75664	0.851275	0.816238	0.833757
				4	0.763056	0.871313	0.895359	0.973162	0.927415	0.881668	0.765067	0.706358	0.800573
	Figure S7. Cytotoxicity of (A) CBD and its derivatives,(B) S-88745 and (C) S-92153, on HFF-1 cells. HFF-1 cells were treated with cannabidiol, S-88745 or S-92153 for 72 h, and MTT assay was carried to detect the cell viability. (Interpretation of Figure 8)
A
				Control	0.0064	0.032	0.16	0.8	4	20	100
				1.01925	1.04679	1.06821	1.0357	1.23652	1.10608	0.224021	0.228994
				0.996685	1.01122	1.14586	1.09078	1.08351	1.06056	0.247354	0.214459
				0.984062	0.97756	1.05215	1.02767	1.23499	1.1692	0.331123	0.258447
B
				Control	0.0064	0.032	0.16	0.8	4	20	100
				0.897427	1.32041	1.16494	1.29575	1.13867	1.68871	1.81844	1.75411
				0.936562	1.38018	1.17191	1.30808	1.21426	1.76805	1.90475	1.70157
				0.99446	1.43996	1.16842	1.08828	1.5	1.43996	1.93102	1.86669
				1.16655
				1.00786
				0.997141
C
				Control	0.0064	0.032	0.16	0.8	4	20	100
				1.01925	0.770623	1.01313	1.04832	1.13898	1.12712	1.14166	1.12368
				0.996685	0.919036	0.950784	0.996303	1.23154	1.06401	1.1845	1.08543
				0.984062	1.03149	0.956904	1.12941	1.17876	1.22542	1.33061	0.995155
	Figure S8. Cell viability of (A) CBD and its derivatives, (B) S-88745 and (C) S-92153, on HFF-1 cells. HFF-1 cells were treated with cannabidiol, S-88745 or S-92153 for 4 h, then UV intensity of 70mW/cm was irradiated for 5 minutes. After another 20 hours MTT assay was carried to detect the cell viability. Each bar illustrates the average ± standard deviation (SD) counted from three experiments. …
A
B
C
	Figure S9. Inhibition of CBD, S-88745 and S-92153 on UV-induced ROS in HFF-1. Each bar illustrates the average ± standard deviation (SD) counted from three experiments. (A) ROS content of S-88745 and CBD (0.8 uM). (B) ROS content of S-92153 and CBD (0.8 uM) * p < 0.05 compared to the only UV−treated group; **** p < 0.0001 compared to the only UV−treated group; # p < 0.05 compared to the control g…
A
				Control	-	CBD	0.16	0.8	4
				23099.8	265482	23959.2	13434.3	12483.5	39971.9
				33086.7	223994	22157.4	28047.6	32869.6	33242
				38731.2	138326	197781	4389.2	18400.8	93942
B
					Control	-	CBD	0.16	0.8	4
					23099.8	223994	23959.2	5994.5	5658.3	6096.5
					33086.7	138326	22157.4	27055.6	15907.2	13627.7
					38731.2	265482	197781	5116.5	18369.6	7032
	Figure S10. Inhibition of (A) CBD, (B) S-88745 and (C) S-92153 on UV-induced apoptosis in HFF-1. Each bar illustrates the average ± standard deviation (SD) counted from three experiments. * p < 0.05 compared to the only UV −treated group; **** p < 0.0001 compared to the only UV −treated group; # p < 0.05 compared to the control group; #### p < 0.0001 compared to the control group. (Interpretation…
A
								Control	-	0.16	0.8	4
								19.16	40.71	19.31	29.15	28.38
								19.99	34.5733	20.84	34.6167	34.25
								18.25	39.49	22.37	31.2633	31.16
B
									Control	-	0.16	0.8	4
									19.16	40.71	17.06	15.07	14.49
									19.99	34.5733	18.38	15.75	15.65
									18.25	39.49	17.72	15.41	15.07
C
	1
								Control	-	0.16	0.8	4
								19.16	40.71	18.49	15.5	15.67
								19.99	34.5733	19.08	18.02	17.71
								18.25	39.49	18.785	16.76	16.69
	Figure S11. Production of (A) CBD, (B) S-88745 and (C) S-92153 on UV-stimulated collagen in HFF-1. Each bar illustrates the average ± standard deviation (SD) counted from three experiments. * p < 0.05 compared to the only UV−treated group; **** p < 0.0001 compared to the only UV−treated group; # p < 0.05 compared to the control group; #### p < 0.0001 compared to the control group. (Interpretation…
A
				Control	-	0.16	0.8	4
				1	0.788617	0.797712	0.778447	0.951234
				1	0.596715	0.877395	0.841463	0.912239
				1	0.788617	0.719217	0.780522	0.931736
B
					Control	-	0.16	0.8	4
					1	0.876279	1.01416	0.940034	0.935976
					1	0.892857	1.01896	0.913606	0.710914
					1	0.788617	1.00936	0.966463	0.935976
C
				Control	-	0.16	0.8	4
				1	0.876279	1.18267	1.08094	1.02406
				1	0.892857	1.28085	1.06171	1.06532
				1	0.788617	1.08449	1.10017	0.982796
	Figure S12. Productio n of (A) CBD, (B) S-88745 and (C) S-92153 on UV-stimulated elastin in HFF-1. The control group was not stimulated by UV. The UV-treated group (-) was stimulated by UV to cause ECM degradation. The experiments were repeated three times. Each bar illustrates the average ± standard deviation (SD) counted from three experiments. p < 0.05 was considered statistically significant.…
				Control	-	0.16	0.8	4
				1	0.680374	0.93782	1.06422	0.94297
				1	0.92922	1.06007	1.11361	1.09673
				1	0.692581	0.841752	0.841752	0.853591
				1	0.83137	1.09386	0.826772	1.05386
				Control	-	0.16	0.8	4
				1	0.680374	0.915706	0.867709	0.875388
				1	0.92922	1.12668	1.12904	1.09964
				1	0.692581	0.863457	0.82281	0.804657
				1	0.83137	1.11276	0.939852	1.09575
				Control	-	0.16	0.8	4
				1	0.680374	1.48567	1.25228	0.959475
				1	0.92922	1.22849	1.20672	1.19673
				1	0.692581	1.12291	1.02787	0.835833
				1	0.83137	1.27902	1.16229	1.19181
	Figure S13. Produ ction of (A) CBD, (B) S-88745 and (C) S-92153 on UV-stimulated fibronectin in HFF-1. The control group was not stimulated by UV. The UV-treated group (-) was stimulated by UV to cause ECM degradation. The experiments were repeated three times. Each bar illustrates the average ± standard deviation (SD) counted from three experiments. p < 0.05 was considered statistically signific…
					Control	-	0.16	0.8	4
					1	0.941834	0.92866	1.02337	0.896346
					1	0.815068	0.917863	0.94117	1.16629
					1	0.979362	0.937711	0.892308	0.860413
					1	0.912088	0.887218	0.907837	0.974348
					Control	-	0.16	0.8	4
					1	0.941834	1.02784	1.01442	0.923937
					1	0.815068	0.918569	0.839422
					1	0.979362	0.90319	0.869794	0.903565
					1	0.912088	0.949866	0.907877	0.885423
					Control	-	0.16	0.8	4
					1	0.941834	1.24981	1.16033	1.07706
					1	0.815068	1.12709	0.999619	0.961187
					1	0.889664	1.08893	1.06012	0.955347
					1	0.912088	1.15528	1.02042	0.997864
	Figure S14. Cytotoxic ity of (A) CBD and its derivatives, (B) S-88745 and (C) S-92153, on B16F10 cells. B16F10 cells were treated with cannabidiol, S-88745 or S-92153 for 72 h, and MTT assay was carried to detect the cell viability. The control group was not treated with CBD, S-88745 and S-92153. The experiments were repeated three times. Each bar illustrates the average ± standard deviation (SD)…
				Control	0.0256	0.128	0.64	3.2	16	80
				0.972073	1.02042	0.889656	0.826772	0.774336	0.518582	0.0177814
				1.0589	0.997447	0.873951	0.799775	0.799451	0.340768	0.00480228
				0.969023	1.01153	0.847149	0.755192	0.734944	0.613654	0.00726832
				Control	0.0256	0.128	0.64	3.2	16	80
				1.03146	0.940265	0.929186	0.876215	0.987351	1.06677	0.822412
				0.976134	1.00439	0.986382	0.976203	1.0942	0.938465	0.816526
				0.992406	0.933133	0.953283	1.12279	0.946913	0.929602	0.827051
				Control	0.0256	0.128	0.64	3.2	16	80
				0.976436	1.09212	1.09951	1.10813	1.05312	1.15231	1.24558
				1.06215	1.09582	0.978242	0.961739	1.05772	1.09549	1.36702
				0.96141	0.894083	0.920685	1.0055	1.15929	1.26102	1.57614
	Figure S15. Inh ibition of (A) CBD, (B) S-88745 and (C) S-92153 on α-MSH-induced melanogenesis in B16F10. The control group was not stimulated by α-MSH. The α-MSH -treated group (-) was stimulated by α-MSH to produce pigmentation. The experiments were repeated three times. Each bar illustrates the average ± standard deviation (SD) counted from three experiments. p < 0.05 was considered statistica…
				Control	-	0.0256	0.128	0.64
				0.928279	1.43451	0.924284	0.914582	0.988776
				0.989917	1.27128	0.98421	0.979644	1.08237
				1.0818	1.29754	0.993342	0.995054	1.06525
				Control	-	0.0256	0.128	0.64
				0.951499	1.57029	1.1372	1.28319	1.01258
				1.04068	1.60389	1.1714	1.28624	1.01869
				0.998534	1.58709	1.1769	1.23982	1.02908
				Control	-	0.0256	0.128	0.64
				1.11652	1.21585	0.919771	0.862464	0.82999
				0.883477	1.14136	1.03629	0.894938	0.887297
				1	1.35387	0.904489	0.883477	0.82999
					1.28462	0.877746	0.787966	0.766953
						0.860554	0.765043	0.749761
							0.749761	0.677173
							0.823941	0.790194
	Figure S16. Inhibiti on of (A) CBD, (B) S-88745 and (C) S-92153 on α-MSH-induced tyrosinase activity in B16F10. The control group was not stimulated by α-MSH. The α-MSH -treated group (-) was stimulated by α-MSH to produce pigmentation. The experiments were repeated three times. Each bar illustrates the average ± standard deviation (SD) counted from three experiments. p < 0.05 was considered stat…
				Control	-	0.0256	0.128	0.64
				0.981811	1.18925	0.845598	0.955984	1.05387
				1.00305	1.20716	0.832685	0.962233	1.05304
				1.01513	1.2155	0.882255	0.989725	1.06887
				1	1.20397	0.853513	0.969314	1.05859
				Control	-	0.0256	0.128	0.64
				0.981811	1.18925	0.936823	0.955568	0.950569
				1.00305	1.20716	0.940989	0.956818	0.955151
				1.01513	1.2155	0.957234	0.973063	0.972647
				Control	M	0.0256	0.128	0.64
				0.970121	1.52506	1.2466	0.913552	0.917535
				1.02988	1.62825	1.01354	1.08047	0.91634
